# Supplementary material for: Intratumoral Microbiome: Foe or Friend in Reshaping the Tumor Microenvironment Landscape?
Source: Cells. 2024 Jul 30;13(15):1279. doi: 10.3390/cells13151279 (PMC11312414; doi:10.3390/cells13151279)
Supplement: Supplementary file 1 [file cells-13-01279-s001.zip]

Archive with 1 entries (1 files):
- cells-3069626-supplementary.pdf
